# Supplementary material for: Vaccination against Extracellular Vimentin for Treatment of Urothelial Cancer of the Bladder in Client-Owned Dogs
Source: Cancers (Basel). 2023 Aug 3;15(15):3958. doi: 10.3390/cancers15153958 (PMC10417384; doi:10.3390/cancers15153958)
Supplement: Supplementary file 1 [file cancers-15-03958-s001.zip]

Archive with 1 entries (1 files):
- cancers-2489104-supplementary.pdf
